# Supplementary material for: Phytochemical Profiling of Extracts from Rare Potentilla Species and Evaluation of Their Anticancer Potential
Source: Int J Mol Sci. 2023 Mar 2;24(5):4836. doi: 10.3390/ijms24054836 (PMC10002591; doi:10.3390/ijms24054836)
Supplement: Supplementary file 1 [file ijms-24-04836-s001.zip]

Archive with 1 entries (1 files):
- ijms-2242463-supplementary.pdf
